# Supplementary material for: FXR Maintains the Intestinal Barrier and Stemness by Regulating CYP11A1-Mediated Corticosterone Synthesis in Biliary Obstruction Diseases
Source: Int J Mol Sci. 2023 Aug 30;24(17):13494. doi: 10.3390/ijms241713494 (PMC10487515; doi:10.3390/ijms241713494)
Supplement: Supplementary file 1 [file ijms-24-13494-s001.zip]

Archive with 2 entries (2 files):
- CKOAI190919YZ7-B-Mouse Nr1h4-AIB141-Genotyping Protocol.pdf
- Supplemental information.pdf
